# Supplementary material for: Aboriginal Health Workers Promoting Oral Health among Aboriginal and Torres Strait Islander Women during Pregnancy: Development and Pilot Testing of the Grinnin’ Up Mums & Bubs Program
Source: Int J Environ Res Public Health. 2021 Sep 11;18(18):9576. doi: 10.3390/ijerph18189576 (PMC8471975; doi:10.3390/ijerph18189576)
Supplement: Supplementary file 1 [file ijerph-18-09576-s001.zip]

Archive with 2 entries (2 files):
- SupplementaryFileS1_OralHealthPromotionResources.pdf
- SupplementaryFileS2_PrePostTrainingQuestionnaire.pdf
